# Supplementary material for: Stressful Life Events, Unhealthy Eating Behaviors and Obesity among Chinese Government Employees: A Follow-Up Study
Source: Nutrients. 2023 Jun 5;15(11):2637. doi: 10.3390/nu15112637 (PMC10255864; doi:10.3390/nu15112637)
Supplement: Supplementary file 1 [file nutrients-15-02637-s001.zip]

Archive with 1 entries (1 files):
- nutrients-2418754-supplementary.pdf
